# Supplementary material for: Seroconversion of a Swine Herd in a Free-Range Rural Multi-Species Farm against HPAI H5N1 2.3.4.4b Clade Virus
Source: Microorganisms. 2023 Apr 28;11(5):1162. doi: 10.3390/microorganisms11051162 (PMC10224318; doi:10.3390/microorganisms11051162)
Supplement: Supplementary file 1 [file microorganisms-11-01162-s001.zip]

Archive with 1 entries (1 files):
- microorganisms-2340149-supplementary.pdf
